# Supplementary material for: The Gut Microbial Signature of Gestational Diabetes Mellitus and the Association With Diet Intervention
Source: Front Cell Infect Microbiol. 2022 Jan 14;11:800865. doi: 10.3389/fcimb.2021.800865 (PMC8795975; doi:10.3389/fcimb.2021.800865)
Supplement: Supplementary file 3 [file Table_1.xls]

#SampleID	BarcodeSequence	LinkerPrimerSequence
G1.1	GGTAGC,CTTGTA	GTGCCAGCMGCCGCGGTAA,GGACTACHVGGGTWTCTAAT
G1.2	ACTGAT,ACAGTG	GTGCCAGCMGCCGCGGTAA,GGACTACHVGGGTWTCTAAT
G10.1	GGTAGC,GGCCTG	GTGCCAGCMGCCGCGGTAA,GGACTACHVGGGTWTCTAAT
G10.2	ACTGAT,AGTTCC	GTGCCAGCMGCCGCGGTAA,GGACTACHVGGGTWTCTAAT
G11.1	GGTAGC,TTACTG	GTGCCAGCMGCCGCGGTAA,GGACTACHVGGGTWTCTAAT
G11.2	ACTGAT,ATGTCA	GTGCCAGCMGCCGCGGTAA,GGACTACHVGGGTWTCTAAT
G12.1	GGTAGC,TCAAGT	GTGCCAGCMGCCGCGGTAA,GGACTACHVGGGTWTCTAAT
G12.2	ACTGAT,CCGTCC	GTGCCAGCMGCCGCGGTAA,GGACTACHVGGGTWTCTAAT
G13.1	GGTAGC,AGCAGT	GTGCCAGCMGCCGCGGTAA,GGACTACHVGGGTWTCTAAT
G13.2	ACTGAT,GTAGAG	GTGCCAGCMGCCGCGGTAA,GGACTACHVGGGTWTCTAAT
G14.1	ACTGAT,ATCACG	GTGCCAGCMGCCGCGGTAA,GGACTACHVGGGTWTCTAAT
G14.2	ACTGAT,GTCCGC	GTGCCAGCMGCCGCGGTAA,GGACTACHVGGGTWTCTAAT
G15.1	ACTGAT,CGATGT	GTGCCAGCMGCCGCGGTAA,GGACTACHVGGGTWTCTAAT
G15.2	ACTGAT,GTGAAA	GTGCCAGCMGCCGCGGTAA,GGACTACHVGGGTWTCTAAT
G16.1	ACTGAT,TTAGGC	GTGCCAGCMGCCGCGGTAA,GGACTACHVGGGTWTCTAAT
G16.2	ACTGAT,GTGGCC	GTGCCAGCMGCCGCGGTAA,GGACTACHVGGGTWTCTAAT
G17.1	ACTGAT,TGACCA	GTGCCAGCMGCCGCGGTAA,GGACTACHVGGGTWTCTAAT
G17.2	ACTGAT,GGCCTG	GTGCCAGCMGCCGCGGTAA,GGACTACHVGGGTWTCTAAT
G19.1	ACTGAT,TTACTG	GTGCCAGCMGCCGCGGTAA,GGACTACHVGGGTWTCTAAT
G19.2	GTTTCG,TGACCA	GTGCCAGCMGCCGCGGTAA,GGACTACHVGGGTWTCTAAT
G2.1	GGTAGC,AGTCAA	GTGCCAGCMGCCGCGGTAA,GGACTACHVGGGTWTCTAAT
G2.2	ACTGAT,GCCAAT	GTGCCAGCMGCCGCGGTAA,GGACTACHVGGGTWTCTAAT
G20.1	ACTGAT,TCAAGT	GTGCCAGCMGCCGCGGTAA,GGACTACHVGGGTWTCTAAT
G20.2	GTTTCG,ACAGTG	GTGCCAGCMGCCGCGGTAA,GGACTACHVGGGTWTCTAAT
G21.1	GTTTCG,ATCACG	GTGCCAGCMGCCGCGGTAA,GGACTACHVGGGTWTCTAAT
G21.2	GTTTCG,GCCAAT	GTGCCAGCMGCCGCGGTAA,GGACTACHVGGGTWTCTAAT
G22.1	GTTTCG,CGATGT	GTGCCAGCMGCCGCGGTAA,GGACTACHVGGGTWTCTAAT
G22.2	GTTTCG,CAGATC	GTGCCAGCMGCCGCGGTAA,GGACTACHVGGGTWTCTAAT
G23.1	GTTTCG,TTAGGC	GTGCCAGCMGCCGCGGTAA,GGACTACHVGGGTWTCTAAT
G23.2	GTTTCG,ACTTGA	GTGCCAGCMGCCGCGGTAA,GGACTACHVGGGTWTCTAAT
G25.1	GTTTCG,GATCAG	GTGCCAGCMGCCGCGGTAA,GGACTACHVGGGTWTCTAAT
G25.2	GTTTCG,CTTGTA	GTGCCAGCMGCCGCGGTAA,GGACTACHVGGGTWTCTAAT
G26.1	GTTTCG,TAGCTT	GTGCCAGCMGCCGCGGTAA,GGACTACHVGGGTWTCTAAT
G26.2	GTTTCG,AGTCAA	GTGCCAGCMGCCGCGGTAA,GGACTACHVGGGTWTCTAAT
G27.1	GTTTCG,GGCTAC	GTGCCAGCMGCCGCGGTAA,GGACTACHVGGGTWTCTAAT
G27.2	GTTTCG,AGTTCC	GTGCCAGCMGCCGCGGTAA,GGACTACHVGGGTWTCTAAT
G28.2	GTTTCG,ATGTCA	GTGCCAGCMGCCGCGGTAA,GGACTACHVGGGTWTCTAAT
G28.3	GTTTCG,AGCAGT	GTGCCAGCMGCCGCGGTAA,GGACTACHVGGGTWTCTAAT
G3.1	GGTAGC,AGTTCC	GTGCCAGCMGCCGCGGTAA,GGACTACHVGGGTWTCTAAT
G3.2	ACTGAT,CAGATC	GTGCCAGCMGCCGCGGTAA,GGACTACHVGGGTWTCTAAT
G32.1	GTTTCG,CCGTCC	GTGCCAGCMGCCGCGGTAA,GGACTACHVGGGTWTCTAAT
G32.2	GTTTCG,GTAGAG	GTGCCAGCMGCCGCGGTAA,GGACTACHVGGGTWTCTAAT
G4.1	GGTAGC,ATGTCA	GTGCCAGCMGCCGCGGTAA,GGACTACHVGGGTWTCTAAT
G4.2	ACTGAT,ACTTGA	GTGCCAGCMGCCGCGGTAA,GGACTACHVGGGTWTCTAAT
G5.1	GGTAGC,CCGTCC	GTGCCAGCMGCCGCGGTAA,GGACTACHVGGGTWTCTAAT
G5.2	ACTGAT,GATCAG	GTGCCAGCMGCCGCGGTAA,GGACTACHVGGGTWTCTAAT
G6.1	GGTAGC,GTAGAG	GTGCCAGCMGCCGCGGTAA,GGACTACHVGGGTWTCTAAT
G6.2	ACTGAT,TAGCTT	GTGCCAGCMGCCGCGGTAA,GGACTACHVGGGTWTCTAAT
G7.1	GGTAGC,GTCCGC	GTGCCAGCMGCCGCGGTAA,GGACTACHVGGGTWTCTAAT
G7.2	ACTGAT,GGCTAC	GTGCCAGCMGCCGCGGTAA,GGACTACHVGGGTWTCTAAT
G8.1	GGTAGC,GTGAAA	GTGCCAGCMGCCGCGGTAA,GGACTACHVGGGTWTCTAAT
G8.2	ACTGAT,CTTGTA	GTGCCAGCMGCCGCGGTAA,GGACTACHVGGGTWTCTAAT
G9.1	GGTAGC,GTGGCC	GTGCCAGCMGCCGCGGTAA,GGACTACHVGGGTWTCTAAT
G9.2	ACTGAT,AGTCAA	GTGCCAGCMGCCGCGGTAA,GGACTACHVGGGTWTCTAAT
H1.1	GTTTCG,ATCACG	GTGCCAGCMGCCGCGGTAA,GGACTACHVGGGTWTCTAAT
H1.2	GTTTCG,CGATGT	GTGCCAGCMGCCGCGGTAA,GGACTACHVGGGTWTCTAAT
H10.1	GTTTCG,TAGCTT	GTGCCAGCMGCCGCGGTAA,GGACTACHVGGGTWTCTAAT
H10.2	GTTTCG,CCGTCC	GTGCCAGCMGCCGCGGTAA,GGACTACHVGGGTWTCTAAT
H11.1	GTTTCG,GGCTAC	GTGCCAGCMGCCGCGGTAA,GGACTACHVGGGTWTCTAAT
H11.2	GTTTCG,GTAGAG	GTGCCAGCMGCCGCGGTAA,GGACTACHVGGGTWTCTAAT
H12.1	GTTTCG,CTTGTA	GTGCCAGCMGCCGCGGTAA,GGACTACHVGGGTWTCTAAT
H12.2	GTTTCG,GTCCGC	GTGCCAGCMGCCGCGGTAA,GGACTACHVGGGTWTCTAAT
H15.1	GTTTCG,GTGAAA	GTGCCAGCMGCCGCGGTAA,GGACTACHVGGGTWTCTAAT
H15.2	GTTTCG,GTGGCC	GTGCCAGCMGCCGCGGTAA,GGACTACHVGGGTWTCTAAT
H16.1	GTTTCG,GGCCTG	GTGCCAGCMGCCGCGGTAA,GGACTACHVGGGTWTCTAAT
H16.2	GTTTCG,TTACTG	GTGCCAGCMGCCGCGGTAA,GGACTACHVGGGTWTCTAAT
H17.1	GGTAGC,ACTTGA	GTGCCAGCMGCCGCGGTAA,GGACTACHVGGGTWTCTAAT
H17.2	GGTAGC,GATCAG	GTGCCAGCMGCCGCGGTAA,GGACTACHVGGGTWTCTAAT
H19.1	GTTTCG,TCAAGT	GTGCCAGCMGCCGCGGTAA,GGACTACHVGGGTWTCTAAT
H19.2	CGTACG,CGATGT	GTGCCAGCMGCCGCGGTAA,GGACTACHVGGGTWTCTAAT
H20.1	GTTTCG,AGCAGT	GTGCCAGCMGCCGCGGTAA,GGACTACHVGGGTWTCTAAT
H20.2	CGTACG,TTAGGC	GTGCCAGCMGCCGCGGTAA,GGACTACHVGGGTWTCTAAT
H21.1	CGTACG,ATCACG	GTGCCAGCMGCCGCGGTAA,GGACTACHVGGGTWTCTAAT
H21.2	CGTACG,TGACCA	GTGCCAGCMGCCGCGGTAA,GGACTACHVGGGTWTCTAAT
H23.1	CGTACG,ACAGTG	GTGCCAGCMGCCGCGGTAA,GGACTACHVGGGTWTCTAAT
H23.2	CGTACG,GCCAAT	GTGCCAGCMGCCGCGGTAA,GGACTACHVGGGTWTCTAAT
H25.1	CGTACG,CAGATC	GTGCCAGCMGCCGCGGTAA,GGACTACHVGGGTWTCTAAT
H25.2	CGTACG,ACTTGA	GTGCCAGCMGCCGCGGTAA,GGACTACHVGGGTWTCTAAT
H26.1	CGTACG,GATCAG	GTGCCAGCMGCCGCGGTAA,GGACTACHVGGGTWTCTAAT
H26.2	CGTACG,TAGCTT	GTGCCAGCMGCCGCGGTAA,GGACTACHVGGGTWTCTAAT
H30.1	CGTACG,AGCAGT	GTGCCAGCMGCCGCGGTAA,GGACTACHVGGGTWTCTAAT
H30.2	GGTAGC,ATCACG	GTGCCAGCMGCCGCGGTAA,GGACTACHVGGGTWTCTAAT
H31.1	CGTACG,GGCTAC	GTGCCAGCMGCCGCGGTAA,GGACTACHVGGGTWTCTAAT
H31.2	CGTACG,ATGTCA	GTGCCAGCMGCCGCGGTAA,GGACTACHVGGGTWTCTAAT
H32.1	CGTACG,CTTGTA	GTGCCAGCMGCCGCGGTAA,GGACTACHVGGGTWTCTAAT
H32.2	CGTACG,CCGTCC	GTGCCAGCMGCCGCGGTAA,GGACTACHVGGGTWTCTAAT
H33.1	CGTACG,AGTCAA	GTGCCAGCMGCCGCGGTAA,GGACTACHVGGGTWTCTAAT
H33.2	CGTACG,GTAGAG	GTGCCAGCMGCCGCGGTAA,GGACTACHVGGGTWTCTAAT
H34.1	CGTACG,AGTTCC	GTGCCAGCMGCCGCGGTAA,GGACTACHVGGGTWTCTAAT
H34.2	CGTACG,ATCACG	GTGCCAGCMGCCGCGGTAA,GGACTACHVGGGTWTCTAAT
H36.1	CGTACG,GTCCGC	GTGCCAGCMGCCGCGGTAA,GGACTACHVGGGTWTCTAAT
H36.2	CGTACG,GTGAAA	GTGCCAGCMGCCGCGGTAA,GGACTACHVGGGTWTCTAAT
H38.1	CGTACG,GTGGCC	GTGCCAGCMGCCGCGGTAA,GGACTACHVGGGTWTCTAAT
H38.2	CGTACG,GGCCTG	GTGCCAGCMGCCGCGGTAA,GGACTACHVGGGTWTCTAAT
H39.1	CGTACG,TTACTG	GTGCCAGCMGCCGCGGTAA,GGACTACHVGGGTWTCTAAT
H39.2	CGTACG,TCAAGT	GTGCCAGCMGCCGCGGTAA,GGACTACHVGGGTWTCTAAT
H4.1	GTTTCG,TTAGGC	GTGCCAGCMGCCGCGGTAA,GGACTACHVGGGTWTCTAAT
H4.2	GTTTCG,TGACCA	GTGCCAGCMGCCGCGGTAA,GGACTACHVGGGTWTCTAAT
H40.1	GGTAGC,CGATGT	GTGCCAGCMGCCGCGGTAA,GGACTACHVGGGTWTCTAAT
H40.2	GGTAGC,ACAGTG	GTGCCAGCMGCCGCGGTAA,GGACTACHVGGGTWTCTAAT
H41.1	GGTAGC,TTAGGC	GTGCCAGCMGCCGCGGTAA,GGACTACHVGGGTWTCTAAT
H41.2	GGTAGC,GCCAAT	GTGCCAGCMGCCGCGGTAA,GGACTACHVGGGTWTCTAAT
H42.1	GGTAGC,TGACCA	GTGCCAGCMGCCGCGGTAA,GGACTACHVGGGTWTCTAAT
H42.2	GGTAGC,CAGATC	GTGCCAGCMGCCGCGGTAA,GGACTACHVGGGTWTCTAAT
H47.1	GGTAGC,TAGCTT	GTGCCAGCMGCCGCGGTAA,GGACTACHVGGGTWTCTAAT
H47.2	GGTAGC,GGCTAC	GTGCCAGCMGCCGCGGTAA,GGACTACHVGGGTWTCTAAT
H5.1	GTTTCG,ACAGTG	GTGCCAGCMGCCGCGGTAA,GGACTACHVGGGTWTCTAAT
H5.2	GTTTCG,GCCAAT	GTGCCAGCMGCCGCGGTAA,GGACTACHVGGGTWTCTAAT
H7.1	GTTTCG,CAGATC	GTGCCAGCMGCCGCGGTAA,GGACTACHVGGGTWTCTAAT
H7.2	GTTTCG,AGTCAA	GTGCCAGCMGCCGCGGTAA,GGACTACHVGGGTWTCTAAT
H8.1	GTTTCG,ACTTGA	GTGCCAGCMGCCGCGGTAA,GGACTACHVGGGTWTCTAAT
H8.2	GTTTCG,AGTTCC	GTGCCAGCMGCCGCGGTAA,GGACTACHVGGGTWTCTAAT
H9.1	GTTTCG,GATCAG	GTGCCAGCMGCCGCGGTAA,GGACTACHVGGGTWTCTAAT
H9.2	GTTTCG,ATGTCA	GTGCCAGCMGCCGCGGTAA,GGACTACHVGGGTWTCTAAT
